# Supplementary material for: Accumulation of potential driver genes with genomic alterations predicts survival of high-risk neuroblastoma patients
Source: Biol Direct. 2018 Jul 16;13:14. doi: 10.1186/s13062-018-0218-5 (PMC6048860; doi:10.1186/s13062-018-0218-5)
Supplement: Supplementary file 1 — Summarized information of clinical data from the 145 neuroblastoma patients. (XLSX 16 kb) [file 13062_2018_218_MOESM1_ESM.xlsx]

## Sheet: Sheet1
Summarized information of clinical data from the 145 neuroblastoma patients.
