# Supplementary material for: Accumulation of potential driver genes with genomic alterations predicts survival of high-risk neuroblastoma patients
Source: Biol Direct. 2018 Jul 16;13:14. doi: 10.1186/s13062-018-0218-5 (PMC6048860; doi:10.1186/s13062-018-0218-5)
Supplement: Supplementary file 3 — A list of 52 neuroblastoma related genes from literature. (XLSX 10 kb) [file 13062_2018_218_MOESM3_ESM.xlsx]

## Sheet: Sheet1
The list of 52 neuroblastoma related genes from literature
BRAF
PTPN11
PDGFRA
HRAS
KRAS
NRAS
NF1
KIT
PIK3CA
ERBB2
FGFR4
TP53
EGFR
PTEN
NTRK1
CDKN2A
CDKN2B
CDKN1C
PTPRD
MYCN
ALK
CDK4
CDK6
RB1
RBMS3
CCND1
BARD1
BCOR
PINK1
BRCA2
FANCA
PALB2
CHEK2
TIAM1
APC
FBXW7
PHOX2B
OS9
AXIN2
CTNNB1
PTCH1
LMO1
GLI1
LIN28A
LIN28B
ODC1
MDM2
DDX1
NAGLU
ARID1A
ARID1B
ATRX
