# Supplementary material for: Accumulation of potential driver genes with genomic alterations predicts survival of high-risk neuroblastoma patients
Source: Biol Direct. 2018 Jul 16;13:14. doi: 10.1186/s13062-018-0218-5 (PMC6048860; doi:10.1186/s13062-018-0218-5)
Supplement: Supplementary file 4 — A list of 66 patient-specific drivers and the corresponding frequency in high-risk neuroblastoma patients. (XLSX 11 kb) [file 13062_2018_218_MOESM4_ESM.xlsx]

## Sheet: Sheet1
A list of 66 patient-specific drivers and the corresponding frequency in high-risk neuroblastoma patients
gene	frequency
OTOP3	13
MYCN	13
SDC3	5
TCAP	4
CCL5	3
GRM7	3
KCNAB2	3
MYCL1	3
SARM1	3
SLC8A1	3
CAMSAP1L1	2
CELSR3	2
CSRP1	2
DTX2	2
EMX2	2
ERBB2	2
GADD45A	2
KCNK3	2
KHK	2
KIF3C	2
MATN1	2
NCOA1	2
OPN1SW	2
PFKFB4	2
PGAM2	2
PRKACB	2
RPS6KA5	2
SLC35D1	2
SYT11	2
VSNL1	2
ZFYVE20	2
ABCB8	1
ADCY3	1
ANK3	1
ANKRD28	1
ASXL2	1
BRE	1
CDK5	1
CEBPZ	1
CLCN1	1
EAF1	1
FASTK	1
GCN1L1	1
HACL1	1
KCND2	1
KCNS3	1
KIAA0232	1
KIAA1279	1
MASTL	1
METTL6	1
MRPS25	1
NECAP2	1
NF1	1
NRF1	1
PDE6C	1
PLA2G1B	1
PLEKHA8	1
PTGER3	1
RASD1	1
SLC4A1AP	1
STRN	1
TMEM63C	1
TRIM24	1
XDH	1
ZNRF2	1
