# Supplementary material for: Accumulation of potential driver genes with genomic alterations predicts survival of high-risk neuroblastoma patients
Source: Biol Direct. 2018 Jul 16;13:14. doi: 10.1186/s13062-018-0218-5 (PMC6048860; doi:10.1186/s13062-018-0218-5)
Supplement: Supplementary file 5 — A list of 18 patient-specific drivers separating the whole 145 patients into two survival groups. (XLSX 9 kb) [file 13062_2018_218_MOESM5_ESM.xlsx]

## Sheet: Sheet1
Patient-specific drivers from 145 neuroblastoma patients
MRPS25
LAPTM5
MYCN
KCNAB2
CAMTA1
MATN1
SDC3
SOX11
ARHGEF9
ZFYVE20
HACL1
ACOT7
PER3
SFN
SLC4A1AP
METTL6
EAF1
ITGB1BP1
